# Supplementary material for: Prevalence of Mycobacterium leprae in armadillos in Brazil: A systematic review and meta-analysis
Source: PLoS Negl Trop Dis. 2020 Mar 23;14(3):e0008127. doi: 10.1371/journal.pntd.0008127 (PMC7156091; doi:10.1371/journal.pntd.0008127)
Supplement: S1 Data — (XLSX) [file pntd.0008127.s004.xlsx]

## Sheet: Search terms
	EMBASE/MEDLINE
1	Mycobacterium leprae/
2	Leprosy.tw.
3	Leprae.tw.
4	1 or 2 or 3
5	Armadillos/
6	Armadillo*.tw.
7	Dasypus novemcinctus.tw.
8	Dasypus septecinctus.tw.
9	Euphractus sexcinctus.tw.
10	5 or 6 or 7 or 8 or 9
11	Brazil/
12	Brazil*.tw.
13	11 or 12
14	4 and 10 and 13
	OTHER
1	leprosy OR lepra OR lèpre OR leprae OR Hanseníase
2	armadillo OR tatu OR tatou OR “Dasypus novemcinctus” OR “Dasypus septecinctus” OR “Euphractus sexcinctus”
3	brazil OR brasil OR brésil
4	1 or 2 or 3

## Sheet: References after deduplication
No.	Exclusion/inclusion	Reference
1	Armadillos used to cultivate M. leprae	Alban SM 2006. Caracterização Molecular e Micobactérias Isoladas de Hansenomas. Mestrado em PROCESSOS BIOTECNOLÓGICOS Mestrado, UNIVERSIDADE FEDERAL DO PARANÁ.
2	Review article	Anonymous 2009. A new leprosy bacterium found. Pharm. J., 282, 263.
3	INCLUDE	Antunes JM 2007. Pesquisa de Mycobacterium leprae em tatus selvagens da espécie Dasypus novemcinctus do Estado do Espírito Santo. Mestrado em DOENÇAS INFECCIOSAS Mestrado, UNIVERSIDADE FEDERAL DO ESPÍRITO SANTO, VITÓRIA.
4	Secondary analysis of data in ref. no. 3	Antunes JM, Demoner LC, Martins IV, Zanini MS, Deps PD, Pujol-Luz JR 2006. Record of Dasypus novemcinctus (Mammalia: Xenarthra) parasited by Tunga terasma (Siphonaptera: Tungidae) in Alegre, State of Espírito Santo, Brazil. Revista brasileira de parasitologia veterinária = Brazilian journal of veterinary parasitology : Órgão Oficial do Colégio Brasileiro de Parasitologia Veterinária, 15, 206-207.
5	Secondary analysis of data in ref. no. 3	Antunes JMAdP, Zanini MS, Demoner LdC, Deps PD 2009. Diagnosis of Mycobacterium leprae in armadillos (Dasypus novemcinctus) and the correlation with water source proximity in Rive county, Espírito Santo State-Brazil. / Diagnóstico de Mycobacterium leprae em tatus (Dasypus novemcinctus) e sua correlação com a proximidade das fontes de água no distrito de Rive, Espírito Santo-Brasil. Veterinária e …
6	Anatomical study of armadillos	Arruda OSd 1992. Contribuiçao ao estudo anátomo das artérias e veias da regiao medial da coxa do tatu (Dasypus novemcinctus, linnaeus, 1758), 56-56.
7	Morphological study of armadillos	Arruda OSd, Arruda MSPd, Souza LCDd 1988. Aspectos biológicos do tatu Dasypus novemcinctus. Rev. Salusvita (Impr.), 7, 137-141.
8	M. leprae infection in humans	Braga IC 2003. AVALIAÇÃO DE INFECÇÃO SUB-CLÍNICA COM Mycobacterium leprae POR PCR EM INDIVÍDUOS SADIOS RESIDENTES EM RONDÔNIA. Mestrado em BIOLOGIA EXPERIMENTAL Mestrado, Universidade Federal de Rondônia.
9	Special supplement including ref. no. 17	Bührer-Sékula S 2008. Special Issue. The use of serology and molecular biology in the control of Hansen's Disease. In S Bührer-Sékula, Rev. Soc. Bras. Med. Trop., Sociedade Brasileira de Medicina Tropical, Uberaba; Brazil, p. 1-103.
10	Armadillos used to cultivate M. leprae	Charlab R, Sarno EN, Chatterjee D, Pessolani MC 2001. Effect of unique Mycobacterium leprae phenolic glycolipid-I (PGL-I) on tumour necrosis factor production by human mononuclear cells. Lepr. Rev., 72, 63-69.
11	INCLUDE	da Silva MB, Portela JM, Li W, Jackson M, Gonzalez-Juarrero M, Hidalgo AS, Belisle JT, Bouth RC, Gobbo AR, Barreto JG, Minervino AHH, Cole ST, Avanzi C, Busso P, Frade MAC, Geluk A, Salgado CG, Spencer JS 2018. Evidence of zoonotic leprosy in Para, Brazilian Amazon, and risks associated with human contact or consumption of armadillos. PLoS Negl. Trop. Dis., 12, e0006532.
12	Duplicate of ref. no. 6	de Arruda OS 1992. CONTRIBUICAO AO ESTUDO ANATOMICO DAS ARTERIAS E VEIAS DA REGIAO MEDIAL DA COXA DO TATU (DASYPUS NOVEMCINCTUS, LINNAEUS, 1758). Mestrado em CIENCIAS BIOLOGICAS (ANATOMIA) Mestrado, Universidade Estadual Paulista Júlio Mesquita Filho.
13	M. leprae in environmental samples	de Holanda MV 2015. Detecção e quantificação de mycobacterium leprae pela técnica de pcr em tempo real em amostras ambientais de municípios do Ceará. Mestrado em Patologia Mestrado, Universidade Federal do Ceará.
14	Armadillos used to cultivate M. leprae	de Lima CS 2004. Estudos bioquímicos e funcionais da proteína Hlp do Mycobacterium leprae. Mestrado em BIOLOGIA CELULAR E MOLECULAR Mestrado, FUNDACAO OSWALDO CRUZ, RIO DE JANEIRO.
15	INCLUDE	Deps PD 2003. Pesquisa de Mycobacterium leprae em tatus selvagens da espécie Dasypus Novencintus do Estado do Espírito Santo, xviii,145-xviii,145.
16	Human-armadillo contact	Deps PD, Alves BL, Gripp CG, Aragao RL, Guedes B, Filho JB, Andreatta MK, Marcari RS, Prates I, Rodrigues LC 2008. Contact with armadillos increases the risk of leprosy in Brazil: a case control study. Indian J. Dermatol. Venereol. Leprol., 74, 338-342.
17	INCLUDE (related to ref. no. 15)	Deps PD, Antunes JM, Faria C, Buhrer-Sekula S, Camargo ZP, Opromola DV, Tomimori J 2008. Research regarding anti-PGL-I antibodies by ELISA in wild armadillos from Brazil. Rev. Soc. Bras. Med. Trop., 41 Suppl 2, 73-76.
18	INCLUDE (related to ref. no. 15)	Deps PD, Antunes JM, Tomimori-Yamashita J 2007. Detection of Mycobacterium leprae infection in wild nine-banded armadillos (Dasypus novemcinctus) using the rapid ML Flow test. Rev. Soc. Bras. Med. Trop., 40, 86-87.
19	Human-armadillo contact	Deps PD, Faria LV, Gonçalves VC, Silva DA, Ventura CG, Zandonade E 2003. Epidemiological features of the leprosy transmission in relation to armadillo exposure. / Aspectos epidemiológicos da transmissão da hanseníase em relação a exposição ao tatu. Hansenol. Int., 28, 138-144.
20	False-positive BCG tests	Deps PD, Michalany NS, Tomimori-Yamashita J 2004. False positive reaction of the immunohistochemistry technique using anti-BCG polyclonal antibodies to identify Mycobacterium leprae in wild nine-banded armadillos. Int. J. Lepr. Other Mycobact. Dis., 72, 327-330.
21	Armadillos used to cultivate M. leprae	Esaguy N, Águas AP, Van Embden JDA, Silva MT 1991. Mycobacteria and human autoimmune disease: direct evidence of cross-reactivity between human lactoferrin and the 65-kilodalton protein of tubercle and leprosy bacilli. Infect. Immun., 59, 1117-1125.
22	INCLUDE	Frota CC, Lima LN, Rocha Ada S, Suffys PN, Rolim BN, Rodrigues LC, Barreto ML, Kendall C, Kerr LR 2012. Mycobacterium leprae in six-banded (Euphractus sexcinctus) and nine-banded armadillos (Dasypus novemcinctus) in Northeast Brazil. Mem. Inst. Oswaldo Cruz, 107 Suppl 1, 209-213.
23	Neurological study of armadillos	Garbino JA, Virmond M, Almeida JA 1996. A técnica de estudo de conduçäo nervosa no tatu. Hansen. int, 21, 5-13.
24	Armadillos used to cultivate M. leprae	Jensen RW, Rivest J, Li W, Vissa V 2011. DNA fingerprinting of Mycobacterium leprae strains using variable number tandem repeat (VNTR) - fragment length analysis (FLA). J Vis Exp, e3104.
25	Human-armadillo contact	Kerr L, Kendall C, Sousa CAB, Frota CC, Graham J, Rodrigues L, Fernandes RL, Barreto ML 2015. Human-armadillo interaction in Ceara, Brazil: Potential for transmission of Mycobacterium leprae. Acta Trop., 152, 74-79.
26	INCLUDE	de Souza 2016. Avaliação da Prevalência de Patógenos Zoonóticos de Importância para Saúde Pública em Tatus de Vida Livre – Mato Grosso do Sul – Brasil. Mestrado em MEDICINA TROPICAL Mestrado, UNIVERSIDADE DE SÃO PAULO.
27	Review article	Larsen F, Upton A, Stricker JB, Cockerell CJ, Schlossberg D 2008. Leprosy. In Clinical Infectious Disease, p. 993-996.
28	M. leprae infection in humans	Lobato J 2011. ANTÍGENOS NATURAIS, RECOMBINANTES E SINTÉTICOS DE MYCOBACTERIUM LEPRAE E IMPLICAÇÕES DIAGNÓSTICAS NA HANSENÍASE. Doutorado em GENÉTICA E BIOQUÍMICA Doutorado, UNIVERSIDADE FEDERAL DE UBERLÂNDIA.
29	M. leprae genetic diversity (one armadillo sample)	Matsuoka M, Maeda S, Kai M, Nakata N, Chae GT, Gillis TP, Kobayashi K, Izumi S, Kashiwabara Y 2000. Mycobacterium leprae typing by genomic diversity and global distribution of genotypes. Int. J. Lepr. Other Mycobact. Dis., 68, 121-128.
30	Review article	Oliveira I, Deps PD, Antunes J 2019. Armadillos and leprosy: from infection to biological model. Rev. Inst. Med. Trop. Sao Paulo, 61, e44.
31	Experimental infection	Opromolla DV, de Arruda OS, Fleury RN 1980. [Maintenance of armadillos in captivity and results of the inoculation of Mycobacterium leprae]. Hansenol. Int., 5, 28-36.
32	INCLUDE	Pedrini SC, Rosa PS, Medri IM, Mourao G, Bagagli E, Lopes CA 2010. Search for Mycobacterium leprae in wild mammals. Braz. J. Infect. Dis., 14, 47-53.
33	Thesis findings reported in ref. no. 32 (Pedrini et al.)	Pedrini SCB 2006. Pesquisa de Mycobacterium leprae e outras micobactérias em tatus selvagens.
34	M. leprae infection in humans	Pereira NL 1989. Estudo da migração dos leucócitos na hanseníase. Relação entre a ação da lepromina proveniente do homem e do tatu, 50-50.
35	Host animal antigen	Pessolani MCV, Hunter SW, Brennan PJ 1993. Relationship between host histones and armadillo-derived Mycobacterium leprae. Int. J. Lepr., 61, 381-388.
36	M. leprae infection in humans	Petri V, Mendes EV, Beiguelman B 1985. Histology of the mitsuda reaction of healthy adults with no known contacts with leprosy patients. Int. J. Lepr., 53, 540-545.
37	Thesis findings reported in ref. no. 11 (da Silva et al.)	Portela JM 2015. RELEVÂNCIA EPIDEMIOLÓGICA DO TATU (Dasypus novemcinctus) NA TRANSMISSÃO DO Mycobacterium leprae EM COMUNIDADES RURAIS DO MUNICÍPIO DE BELTERRA, PARÁ. Mestrado em BIOCIÊNCIAS Mestrado, UNIVERSIDADE FEDERAL DO OESTE DO PARÁ.
38	Human-armadillo contact	Rodrigues S, Becaro E, Koizumi F, Alchorne MMA 1993. Armadillos and leprosy. / Tatu e hanseníase. An. Bras. Dermatol., 68, 340-345.
39	Experimental infection	Rosa PS, Belone AdFF, Lauris JRP, Soares CT 2010. Fine-needle aspiration may replace skin biopsy for the collection of material for experimental infection of mice with Mycobacterium leprae and Lacazia loboi. Int. J. Infect. Dis., 14, e49-e53.
40	Experimental infection	Rosa PS, Belone AdFF, Silva EA 2005. Mitsuda reaction in armadillos Dasypus novemcinctus using human and armadillo derived antigens. / A reação de Mitsuda em tatus Dasypus novemcinctus utilizando antígeno humano e antígeno derivado de tatus. Hansenol. Int., 30, 174-179.
41	Experimental infection	Rosa PS, Pinke CA, Pedrini SC, Silva EA 2009. The effect of iron supplementation in the diet of Dasypus novemcinctus (Linnaeus, 1758) armadillos in captivity. Braz J Biol, 69, 117-122.
42	Human-armadillo contact	Schmitt JV, Dechandt IT, Dopke G, Ribas ML, Cerci FB, Viesi JM, Marchioro HZ, Zunino MM, Miot HA 2010. Armadillo meat intake was not associated with leprosy in a case control study, Curitiba (Brazil). Mem. Inst. Oswaldo Cruz, 105, 857-862.
43	Experimental infection	de Souza LCD, Arruda OSd, Costa HC, Abreu MdFP 1987. Parámetros bioquímicos do tatu (Dasypus novemcinctus); tatus silvestres e inoculados com Mycobacterium leprae. Rev. Salusvita (Impr.), 6, 16-19.
44	INCLUDE	Stefani MMA, Rosa PS, Costa MB, Schetinni APM, Manhães I, Pontes MAA, Costa P, Fachin LRV, Batista IMFD, Virmond M, Pereira E, Penna MLF, Penna GO 2019. Leprosy survey among rural communities and wild armadillos from Amazonas state, Northern Brazil. PLoS One, 14, e0209491-e0209491.
45	Armadillo conservation	Superina M, Pagnutti N, Abba AM 2014. What do we know about armadillos? An analysis of four centuries of knowledge about a group of South American mammals, with emphasis on their conservation. Mammal Review, 44, 69-80.
46	Xenarthra phylogeny	Svartman M 2012. Chromosome evolution in Xenarthra: new insights from an ancient group. Cytogenet. Genome Res., 137, 130-143.
47	M. leprae genotypic variation	Truman R, Fontes AB, De Miranda AB, Suffys P, Gillis T 2004. Genotypic variation and stability of four variable-number tandem repeats and their suitability for discriminating strains of Mycobacterium leprae. J. Clin. Microbiol., 42, 2558-2565.
48	USA study	Truman RW, Singh P, Sharma R, Busso P, Rougemont J, Paniz-Mondolfi A, Kapopoulou A, Brisse S, Scollard DM, Gillis TP, Cole ST 2011. Probable zoonotic leprosy in the southern United States. N. Engl. J. Med., 364, 1626-1633.
	Excluded at full text review (n=3)

## Sheet: Quality Assessment (QA) tool
Item	Criteria	Notes
Item #1	Was the study question or objective clearly stated?	score 1 if 'yes', 0.5 if partially stated, 0 if 'no' or unclear
Item #2	Was the study setting (geography) and period (time) clearly described?	score 1 if 'yes', 0.5 if partially described, 0 if 'no' or unclear
Item #3	Was the animal capture/selection method clearly described?	score 1 if 'yes', 0.5 if partially described, 0 if 'no' or unclear
Item #4	Were the characteristics of captured animals described?	score 1 if 'yes', 0.5 if partially described, 0 if 'no' or unclear
Item #5	Was the biological specimen sampling methods clearly described?	score 1 if 'yes', 0.5 if partially described, 0 if 'no' or unclear
Item #6	Was the biological specimen types clearly described?	score 1 if 'yes', 0.5 if partially described, 0 if 'no' or unclear
Item #7	Were the microbiology (ELISA, PCR, etc) methods clearly described?	score 1 if 'yes', 0.5 if partially described, 0 if 'no' or unclear
Item #8	Was more than one method used to test for presence of M. leprae?	score 1 if 'yes', 0 if 'no'
Item #9	Was the proportion M. leprae reported for each type of specimen?	score 1 if 'yes', 0.5 if partially described, 0 if 'no' or unclear ('1' if only one type of specimen)
Item #10	Was the study peer-reviewed or examined (if thesis or dissertation full copy must be available with certificate of examining board)	score 1 if 'peer-reviewed', 0.5 if examined thesis or dissertation, 0 if neither
Good	Score ≥7
Fair	Score 5 - 6
Poor	Score <5

## Sheet: QA ratings
			Item #1	Item #2	Item #3	Item #4	Item #5	Item #6	Item #7	Item #8	Item #9	Item #10
Author	Year		Study question	Study time and place	Animal capture method	Animals described	Specimen sampling method	Biological specimen types	Microbiology methods	Multiple test methods	M. leprae +ve per specimen	Reviewed or examined	Reviewer scores	Average score	Quality rating
Antunes	2005	Reviewer 1	1	1	1	1	1	1	1	0	1	0.5	8.5	8.5	Good
		Reviewer 3	1	1	1	1	1	1	1	0	1	0.5	8.5
Deps	2003	Reviewer 1	1	1	1	1	1	1	1	1	1	0.5	9.5	9.5	Good
		Reviewer 2	1	1	1	1	1	1	1	1	1	0.5	9.5
Deps et al	2007	Reviewer 1	1	0.5	0	0	0.5	1	1	0	1	1	5.5	5.25	Fair
		Reviewer 2	1	0	0	0	0.5	1	1	0	1	1	5
Deps et al	2008	Reviewer 1	1	1	0.5	0	1	1	1	0	1	1	7.5	7.5	Good
		Reviewer 2	1	1	0.5	0	1	1	1	0	1	1	7.5
Pedrini et al	2010	Reviewer 1	1	0.5	0	0	1	1	1	1	0.5	1	7	7	Good
		Reviewer 2	1	0.5	0	0	1	1	1	1	0.5	1	7
Frota et al	2012	Reviewer 1	1	1	0.5	1	1	1	1	0	1	1	8.5	8.5	Good
		Reviewer 2	1	1	0.5	1	1	1	1	0	1	1	8.5
de Souza	2016	Reviewer 1	1	1	0.5	0	0.5	0.5	1	0	0	0.5	5	6.5	Fair
		Reviewer 2	1	1	1	0.5	1	1	1	0	1	0.5	8
da Silva et al	2018	Reviewer 1	1	0.5	1	0.5	1	1	1	1	1	1	9	9	Good
		Reviewer 2	1	0.5	1	0.5	1	1	1	1	1	1	9
Stefani et al	2019	Reviewer 1	1	1	1	0.5	1	1	1	1	0.5	1	9	9	Good
		Reviewer 2	1	1	0.5	1	1	1	1	1	0.5	1	9
da Silva Ferreira et al	2020	Reviewer 1	1	1	1	1	1	1	1	1	1	1	10	10	Good
		Reviewer 2	1	1	1	1	1	1	1	1	1	1	10

## Sheet: Data extraction
Author	Year	State	Armadillo spp	Method	Specimen	Type	Type_Order	Include	Positive	Tested	%	PCR_type
Deps	2003	Espirito Santo	Dasypus novemcinctus	PCR	Blood			2	5	42	0.119048
Deps	2003	Espirito Santo	Dasypus novemcinctus	PCR	Tissue	All		3	19	36	0.527778	single 65kDa
Deps	2003	Espirito Santo	Dasypus novemcinctus	PCR	Tissue	Skin	5	1	8	36	0.222222
Deps	2003	Espirito Santo	Dasypus novemcinctus	PCR	Tissue	Ear	4	1	7	35	0.2
Deps	2003	Espirito Santo	Dasypus novemcinctus	PCR	Tissue	Brain	12	1	9	22	0.409091
Deps	2003	Espirito Santo	Dasypus novemcinctus	PCR	Tissue	Lesion	6	1	3	27	0.111111
Deps	2003	Espirito Santo	Dasypus novemcinctus	PCR	Tissue	Spleen	9	1	3	23	0.130435
Deps	2003	Espirito Santo	Dasypus novemcinctus	PCR	Tissue	Lung	11	1	3	22	0.136364
Deps	2003	Espirito Santo	Dasypus novemcinctus	PCR	Tissue	Kidney	10	1	2	23	0.0869565
Deps	2003	Espirito Santo	Dasypus novemcinctus	PCR	Tissue	Liver	8	1	2	23	0.0869565
Deps	2003	Espirito Santo	Dasypus novemcinctus	PCR	Tissue	Paw	1	1	3	26	0.115385
Deps	2003	Espirito Santo	Dasypus novemcinctus	PCR	Tissue	Intestine	7	1	1	22	0.0454545
Deps	2003	Espirito Santo	Dasypus novemcinctus	PCR/ELISA	Tissue/Blood	All		0	24	52	0.461538
Deps	2003	Espirito Santo	Dasypus novemcinctus	PCR/ELISA	Blood	Both		0	4	36	0.111111
Deps et al	2007	Espirito Santo	Dasypus novemcinctus	ML Flow	Blood			1	11	37	0.297297
Deps et al	2008	Espirito Santo	Dasypus novemcinctus	ELISA	Blood			1	5	47	0.106383
Antunes	2007	Espirito Santo	Dasypus novemcinctus	PCR	Tissue	All		3	4	65	0.0615385	single RLEP
Antunes	2007	Espirito Santo	Dasypus novemcinctus	PCR	Tissue	Skin	5	1	0	65	0
Antunes	2007	Espirito Santo	Dasypus novemcinctus	PCR	Tissue	Ear	4	1	0	65	0
Antunes	2007	Espirito Santo	Dasypus novemcinctus	PCR	Tissue	Brain	12	1	0	65	0
Antunes	2007	Espirito Santo	Dasypus novemcinctus	PCR	Tissue	Spleen	9	1	2	65	0.0307692
Antunes	2007	Espirito Santo	Dasypus novemcinctus	PCR	Tissue	Lung	11	1	0	65	0
Antunes	2007	Espirito Santo	Dasypus novemcinctus	PCR	Tissue	Liver	8	1	1	65	0.0153846
Antunes	2007	Espirito Santo	Dasypus novemcinctus	PCR	Tissue	Intestine	7	1	0	65	0
Antunes	2007	Espirito Santo	Dasypus novemcinctus	PCR	Tissue	Inguinal lymph node	13	1	0	65	0
Antunes	2007	Espirito Santo	Dasypus novemcinctus	PCR	Tissue	Mesenteric lymph node	14	1	1	65	0.0153846
Antunes	2007	Espirito Santo	Dasypus novemcinctus	PCR	Tissue	Cervical lymph node	15	1	0	65	0
Antunes	2007	Espirito Santo	Dasypus novemcinctus	PCR	Tissue	Tongue	3	1	0	65	0
Antunes	2007	Espirito Santo	Dasypus novemcinctus	PCR	Tissue	Uterus	17	1	0	65	0
Pedrini et al	2010	São Paulo + Mato Grosso do Sul	Various	PCR	Tissue	All		3	0	44	0	single RLEP
Pedrini et al	2010	São Paulo + Mato Grosso do Sul	Dasypus novemcinctus	PCR	Tissue	All		1	0	18	0
Pedrini et al	2010	São Paulo + Mato Grosso do Sul	Dasypus novemcinctus	PCR	Tissue	Lung	11	1	0	2	0
Pedrini et al	2010	São Paulo + Mato Grosso do Sul	Dasypus novemcinctus	PCR	Tissue	Spleen	9	1	0	7	0
Pedrini et al	2010	São Paulo + Mato Grosso do Sul	Dasypus novemcinctus	PCR	Tissue	Liver	8	1	0	12	0
Pedrini et al	2010	São Paulo + Mato Grosso do Sul	Dasypus novemcinctus	PCR	Tissue	Mesenteric lymph node	14	1	0	10	0
Pedrini et al	2010	São Paulo + Mato Grosso do Sul	Dasypus novemcinctus	PCR	Tissue	Ear	4	1	0	6	0
Pedrini et al	2010	São Paulo + Mato Grosso do Sul	Dasypus novemcinctus	PCR	Tissue	Adrenal gland	16	1	0	1	0
Pedrini et al	2010	São Paulo + Mato Grosso do Sul	Dasypus novemcinctus	PCR	Tissue	Kidney	10	1	0	1	0
Pedrini et al	2010	São Paulo + Mato Grosso do Sul	Dasypus novemcinctus	PCR	Tissue	Nose	2	1	0	2	0
Pedrini et al	2010	São Paulo + Mato Grosso do Sul	Dasypus novemcinctus	PCR	Blood			1	0	2	0
Pedrini et al	2010	São Paulo + Mato Grosso do Sul	Euphractus sexcinctus	PCR	Tissue	All		1	0	22	0
Pedrini et al	2010	São Paulo + Mato Grosso do Sul	Euphractus sexcinctus	PCR	Tissue	Liver	8	1	0	3	0
Pedrini et al	2010	São Paulo + Mato Grosso do Sul	Euphractus sexcinctus	PCR	Blood			1	0	19	0
Pedrini et al	2010	São Paulo + Mato Grosso do Sul	Euphractus sexcinctus	PCR	Tissue	Nose	2	1	0	19	0
Pedrini et al	2010	São Paulo + Mato Grosso do Sul	Euphractus sexcinctus	PCR	Tissue	Ear	4	1	0	19	0
Pedrini et al	2010	São Paulo + Mato Grosso do Sul	Cabassous tatouay	PCR	Tissue	All		1	0	2	0
Pedrini et al	2010	São Paulo + Mato Grosso do Sul	Cabassous tatouay	PCR	Tissue	Liver		1	0	2	0
Pedrini et al	2010	São Paulo + Mato Grosso do Sul	Cabassous unicinctus	PCR	Blood			1	0	2	0
Pedrini et al	2010	São Paulo + Mato Grosso do Sul	Cabassous unicinctus	PCR	Tissue	Nose		1	0	2	0
Pedrini et al	2010	São Paulo + Mato Grosso do Sul	Cabassous unicinctus	PCR	Tissue	Ear		1	0	2	0
Frota et al	2012	Ceará	Various	PCR	Tissue	All		3	6	29	0.206897	nested RLEP (inh)
Frota et al	2012	Ceará	Dasypus novemcinctus	PCR	Tissue	All		1	5	27	0.185185
Frota et al	2012	Ceará	Dasypus novemcinctus	PCR	Tissue	Liver	8	1	4	27	0.148148
Frota et al	2012	Ceará	Dasypus novemcinctus	PCR	Tissue	Spleen	9	1	2	27	0.0740741
Frota et al	2012	Ceará	Dasypus novemcinctus	PCR	Tissue	Ear	4	1	5	27	0.185185
Frota et al	2012	Ceará	Dasypus novemcinctus	PCR	Tissue	Nose	2	1	4	27	0.148148
Frota et al	2012	Ceará	Euphractus sexcinctus	PCR	Tissue	All		0	1	2	0.5
Frota et al	2012	Ceará	Euphractus sexcinctus	PCR	Tissue	Liver			1	2	0.5
Frota et al	2012	Ceará	Euphractus sexcinctus	PCR	Tissue	Spleen			1	2	0.5
Frota et al	2012	Ceará	Euphractus sexcinctus	PCR	Tissue	Ear			1	2	0.5
Frota et al	2012	Ceará	Euphractus sexcinctus	PCR	Tissue	Nose			1	2	0.5
de Souza	2016	Mato Grosso do Sul	Various	PCR	Tissue			3	0	50	0	single RLEP
de Souza	2016	Mato Grosso do Sul	Priodontes maximus	PCR	Tissue			0	0	16	0
de Souza	2016	Mato Grosso do Sul	Euphractus sexcinctus	PCR	Tissue			0	0	23	0
de Souza	2016	Mato Grosso do Sul	Dasypus novemcinctus	PCR	Tissue			0	0	3	0
de Souza	2016	Mato Grosso do Sul	Cabassous unicinctus	PCR	Tissue			0	0	8	0
da Silva et al	2018	Pará	Dasypus novemcinctus	PCR	Tissue	Spleen	9	3	10	16	0.625	single RLEP
Stefani et al	2019	Amazonas	Dasypus novemcinctus	PCR	Tissue	All		3	0	12	0	single RLEP (inh)
da Silva Ferreira et al	2020	Rio Grande do Norte	Euphractus sexcinctus	PCR	Tissue	Liver	8	3	20	20	1	nested RLEP (inh)

## Sheet: Data by species
Author	Year	State	Armadillo spp	Method	Specimen	Type	Type_Order	Include	Positive	Tested	%
Deps	2003	Espirito Santo	Dasypus novemcinctus	PCR	Tissue	All		3	19	36	0.527778
Antunes	2007	Espirito Santo	Dasypus novemcinctus	PCR	Tissue	All		3	4	65	0.0615385
Pedrini et al	2010	São Paulo + Mato Grosso do Sul	Dasypus novemcinctus	PCR	Tissue	All		1	0	18	0
Pedrini et al	2010	São Paulo + Mato Grosso do Sul	Euphractus sexcinctus	PCR	Tissue	All		1	0	22	0
Pedrini et al	2010	São Paulo + Mato Grosso do Sul	Cabassous tatouay	PCR	Tissue	All		1	0	2	0
Pedrini et al	2010	São Paulo + Mato Grosso do Sul	Cabassous unicinctus	PCR	Blood			1	0	2	0
Frota et al	2012	Ceará	Dasypus novemcinctus	PCR	Tissue	All		1	5	27	0.185185
Frota et al	2012	Ceará	Euphractus sexcinctus	PCR	Tissue	All		0	1	2	0.5
de Souza	2016	Mato Grosso do Sul	Priodontes maximus	PCR	Tissue			0	0	16	0
de Souza	2016	Mato Grosso do Sul	Euphractus sexcinctus	PCR	Tissue			0	0	23	0
de Souza	2016	Mato Grosso do Sul	Dasypus novemcinctus	PCR	Tissue			0	0	3	0
de Souza	2016	Mato Grosso do Sul	Cabassous unicinctus	PCR	Tissue			0	0	8	0
da Silva et al	2018	Pará	Dasypus novemcinctus	PCR	Tissue	Spleen	9	3	10	16	0.625
Stefani et al	2019	Amazonas	Dasypus novemcinctus	PCR	Tissue	All		3	0	12	0
da Silva Ferreira et al	2020	Rio Grande do Norte	Euphractus sexcinctus	PCR	Tissue	Liver	8	3	20	20	1
